# Supplementary material for: In vivo antiangiogenic effect of nimbolide, trans-chalcone and piperine for use against glioblastoma
Source: BMC Cancer. 2023 Nov 30;23:1173. doi: 10.1186/s12885-023-11625-4 (PMC10691152; doi:10.1186/s12885-023-11625-4)
Supplement: Supplementary file 1 — Additional file 1. [file 12885_2023_11625_MOESM1_ESM.zip]

Archive with 3 entries (3 files):
- SF_Gel Images _PDF_ACB_20231005.pdf
- Supplementary Figs_20230602 (2).pptx
- Supplementary Table ST1_20230601.docx
